# Supplementary material for: Looking at the Pathogenesis of the Rabies Lyssavirus Strain Pasteur Vaccins through a Prism of the Disorder-Based Bioinformatics
Source: Biomolecules. 2022 Oct 7;12(10):1436. doi: 10.3390/biom12101436 (PMC9599798; doi:10.3390/biom12101436)
Supplement: Supplementary file 1 [file biomolecules-12-01436-s001.zip]

Archive with 1 entries (1 files):
- biomolecules-1917533-supplementary.pdf
